# Supplementary material for: Optimizing Antioxidant and Biological Activities of Quercus Fructus: Synergistic Role of Inner Shell and Extraction Methods
Source: Antioxidants (Basel). 2025 Aug 8;14(8):976. doi: 10.3390/antiox14080976 (PMC12382876; doi:10.3390/antiox14080976)
Supplement: Supplementary file 1 [file antioxidants-14-00976-s001.zip]

Archive with 1 entries (1 files):
- antioxidants-3761507-supplementary.pdf
